# Supplementary material for: Estimation of optimal number of gates in dual gated 18F-FDG cardiac PET
Source: Sci Rep. 2020 Nov 9;10:19362. doi: 10.1038/s41598-020-75613-5 (PMC7653943; doi:10.1038/s41598-020-75613-5)
Supplement: Supplementary file 2 — Supplementary Information 2. [file 41598_2020_75613_MOESM2_ESM.xlsx]

## Sheet: Summary
Mean of all hot spots
Respiratory motion	Cardiac motion	Total motion
11.5792	4.27609	15.421
The most active hot spot
Respiratory motion	Cardiac motion	Total motion
11.9844	3.44787	15.4322

## Sheet: Phantom
Phantom
Mean of all hot spots
Respiratory motion								Cardiac motion
	Resp. gates								Resp. gates
Card. gates	1	2	3	4	5	6		Card. gates	1	2	3	4	5	6
1	0	7.93227	10	10.6498	11.0034	11.5792		1	0	0	0	0	0	0
4	0	7.70948	9.73668	10.5623	10.9879	11.186		4	3.00136	3.50459	3.32945	3.35811	3.41531	3.39171
6	0	7.63188	9.6278	10.413	10.6726	11.0118		6	3.69928	3.73295	3.68331	3.62991	3.77865	3.79053
8	0	7.58912	9.6883	10.3149	10.96	11.2331		8	3.69551	4.05896	3.94965	3.87297	3.99245	4.14011
10	0	7.53567	9.61177	10.3333	11.0236	11.2892		10	4.27609	4.14148	4.17517	4.22699	4.31994	4.13176
The most active hot spot
Respiratory motion								Cardiac motion
	Resp. gates								Resp. gates
Card. gates	1	2	3	4	5	6		Card. gates	1	2	3	4	5	6
1	0	7.49685	10.3778	10.586	11.1379	11.9844		1	0	0	0	0	0	0
4	0	7.63297	9.458	10.7462	11.1001	11.5143		4	3.03524	2.78042	2.84129	2.86223	3.03539	2.86701
6	0	7.45261	9.51773	10.6338	10.9366	11.124		6	3.12245	3.17975	3.08615	2.9847	3.28334	3.03995
8	0	7.49095	9.67352	10.3282	10.8931	11.1451		8	3.48843	3.44313	3.41137	3.25447	3.46849	3.30145
10	0	7.46424	9.74282	10.4373	10.967	11.1692		10	3.44787	3.41467	3.39527	3.33466	3.55518	3.4222
