# Supplementary material for: Estimation of optimal number of gates in dual gated 18F-FDG cardiac PET
Source: Sci Rep. 2020 Nov 9;10:19362. doi: 10.1038/s41598-020-75613-5 (PMC7653943; doi:10.1038/s41598-020-75613-5)
Supplement: Supplementary file 3 — Supplementary Information 3. [file 41598_2020_75613_MOESM3_ESM.xlsx]

## Sheet: Summary
Measured
Patient	1	2	3	4	5	6	7	8	9	10	11	12
Respiratory	9.39233	8.69156	6.23473	8.33932	10.6245	8.76597	2.48621	12.2311	9.06231	9.02707	10.67	17.7693
Cardiac	6.16484	9.85642	8.88691	10.2274	10.9244	7.21004	13.0176	9.54439	5.49226	9.74601	6.03892	9.5288
Total	15.5331	14.7816	14.7993	18.5665	21.7461	16.0864	15.1269	28.26	6.81448	31.6426	16.4089	26.7697
Modelled
a	11.5534	9.75052	7.77638	10.1383	13.7294	11.1383	2.91284	15.7884	8.64694	15.2258	13.4195	22.5436
b	6.83115	8.82761	10.1582	11.6261	12.259	8.06507	14.8441	10.0575	2.92665	16.5622	6.78442	9.72721

## Sheet: 1
Original subject number 1
Motion
Resp. gates	Card. gates	Total gates	Resp. Motion	Card. Motion	Total motion		a	b
1	1	1	0	0	0		11.5534	6.83115
1	6	6	0	5.61108	5.61108
1	8	8	0	6.16484	6.16484
3	1	3	7.5996	0	7.5996
3	6	18	7.32599	5.80542	13.1314
3	8	24	7.37331	6.5167	13.89
4	1	4	8.73887	0	8.73887
4	6	24	8.50411	5.39987	13.904
4	8	32	8.5237	6.41253	14.9362
5	1	5	9.39233	0	9.39233
5	6	30	9.24547	5.43692	14.6824
5	8	40	9.17265	6.36043	15.5331

## Sheet: 2
Original subject number 5
Motion
Resp. gates	Card. gates	Total gates	Resp. Motion	Card. Motion	Total motion		a	b
1	1	1	0	0	0		9.75052	8.82761
1	6	6	0	8.827	8.827
1	8	8	0	9.85642	9.85642
3	1	3	7.98726	0	7.98726
3	6	18	4.86911	8.82257	13.6917
3	8	24	4.85915	8.85584	13.715
4	1	4	8.68539	0	8.68539
4	6	24	5.40498	8.65752	14.0625
4	8	32	5.42433	8.88758	14.3119
5	1	5	8.69156	0	8.69156
5	6	30	5.85127	8.4389	14.2902
5	8	40	5.65453	9.12712	14.7816

## Sheet: 3
Original subject number 6
Motion
Resp. gates	Card. gates	Total gates	Resp. Motion	Card. Motion	Total motion		a	b
1	1	1	0	0	0		7.77638	10.1582
1	6	6	0	8.57073	8.57073
1	8	8	0	8.88691	8.88691
3	1	3	5.26653	0	5.26653
3	6	18	5.32078	8.41818	13.739
3	8	24	5.34896	8.80732	14.1563
4	1	4	5.87786	0	5.87786
4	6	24	5.90807	8.39842	14.3065
4	8	32	5.9212	8.79471	14.7159
5	1	5	6.23473	0	6.23473
5	6	30	6.33536	8.37649	14.7119
5	8	40	6.05953	8.73976	14.7993

## Sheet: 4
Original subject number 8
Motion
Resp. gates	Card. gates	Total gates	Resp. Motion	Card. Motion	Total motion		a	b
1	1	1	0	0	0		10.1383	11.6261
1	6	6	0	9.65852	9.65852
1	8	8	0	10.2274	10.2274
3	1	3	6.57106	0	6.57106
3	6	18	6.67903	9.1068	15.7858
3	8	24	6.64948	10.2688	16.9183
4	1	4	7.46062	0	7.46062
4	6	24	7.54105	9.27083	16.8119
4	8	32	7.38004	10.6941	18.0742
5	1	5	8.33932	0	8.33932
5	6	30	8.48927	9.81646	18.3057
5	8	40	8.35828	10.2083	18.5665

## Sheet: 5
Original subject number 9
Motion
Resp. gates	Card. gates	Total gates	Resp. Motion	Card. Motion	Total motion		a	b
1	1	1	0	0	0		13.7294	12.259
1	6	6	0	10.3867	10.3867
1	8	8	0	10.9244	10.9244
3	1	3	9.72112	0	9.72112
3	6	18	8.3844	10.3485	18.7329
3	8	24	8.6663	10.3639	19.0302
4	1	4	10.3741	0	10.3741
4	6	24	10.6443	10.1982	20.8424
4	8	32	10.6039	11.1519	21.7558
5	1	5	10.6245	0	10.6245
5	6	30	10.7242	10.4916	21.2158
5	8	40	10.3578	11.3883	21.7461

## Sheet: 6
Original subject number 10
Motion
Resp. gates	Card. gates	Total gates	Resp. Motion	Card. Motion	Total motion		a	b
1	1	1	0	0	0		11.1383	8.06507
1	6	6	0	6.50891	6.50891
1	8	8	0	7.21004	7.21004
3	1	3	7.66433	0	7.66433
3	6	18	7.61689	6.46779	14.0847
3	8	24	7.61933	7.22895	14.8483
4	1	4	8.32882	0	8.32882
4	6	24	8.29948	6.52997	14.8294
4	8	32	8.30423	7.30884	15.6131
5	1	5	8.76597	0	8.76597
5	6	30	8.71393	6.55481	15.2687
5	8	40	8.75905	7.32736	16.0864

## Sheet: 7
Original subject number 11
Motion
Resp. gates	Card. gates	Total gates	Resp. Motion	Card. Motion	Total motion		a	b
1	1	1	0	0	0		2.91284	14.8441
1	6	6	0	12.7068	12.7068
1	8	8	0	13.0176	13.0176
3	1	3	2.12962	0	2.12962
3	6	18	2.00003	12.3467	14.3468
3	8	24	2.11748	12.7914	14.9089
4	1	4	2.2087	0	2.2087
4	6	24	2.10882	12.6429	14.7517
4	8	32	2.07231	12.7521	14.8244
5	1	5	2.48621	0	2.48621
5	6	30	2.33507	12.3442	14.6793
5	8	40	2.23512	12.8918	15.1269

## Sheet: 8
Original subject number 14
Motion
Resp. gates	Card. gates	Total gates	Resp. Motion	Card. Motion	Total motion		a	b
1	1	1	0	0	0		15.7884	10.0575
1	6	6	0	6.97684	6.97684
1	8	8	0	9.54439	9.54439
3	1	3	8.8855	0	8.8855
3	6	18	9.15782	9.89993	19.0578
3	8	24	9.21198	8.89144	18.1034
4	1	4	12.5709	0	12.5709
4	6	24	9.85329	8.64426	18.4975
4	8	32	6.17826	10.4799	16.6582
5	1	5	12.2311	0	12.2311
5	6	30	11.528	9.98412	21.5121
5	8	40	15.3441	12.9159	28.26

## Sheet: 9
Original subject number 16
Motion
Resp. gates	Card. gates	Total gates	Resp. Motion	Card. Motion	Total motion		a	b
1	1	1	0	0	0		8.64694	2.92665
1	6	6	0	4.99601	4.99601
1	8	8	0	5.49226	5.49226
3	1	3	6.89422	0	6.89422
3	6	18	5.21802	2.47993	7.69795
3	8	24	5.19201	2.3024	7.49441
4	1	4	8.66604	0	8.66604
4	6	24	5.92121	2.59885	8.52006
4	8	32	5.81353	2.45876	8.27229
5	1	5	9.06231	0	9.06231
5	6	30	6.49177	2.62913	9.1209
5	8	40	4.47414	2.34034	6.81448

[truncated: 3 more sheets: 10, 11, 12]
