# Supplementary material for: Estimation of optimal number of gates in dual gated 18F-FDG cardiac PET
Source: Sci Rep. 2020 Nov 9;10:19362. doi: 10.1038/s41598-020-75613-5 (PMC7653943; doi:10.1038/s41598-020-75613-5)
Supplement: Supplementary file 4 — Supplementary Information 4. [file 41598_2020_75613_MOESM4_ESM.xlsx]

## Sheet: Phantom
		Number of cardiac gate						a + b*log(x)
		1	4	6	8	10		a	b
Number of respiratory gate	1	9.03741	8.87096	8.75602	8.62818	8.47964		9.54791	-0.554032
	2	8.98971	8.54895	8.31331	8.12724	7.93461
	3	8.87349	8.33134	8.0238	7.7891	7.61322
	4	8.81578	8.13925	7.77603	7.57095	7.43602
	5	8.70926	7.9569	7.58368	7.45456	7.27153
	6	8.62418	7.71835	7.39841	7.21916	7.09059

## Sheet: Patient
	Number of respiratory gate, number ofardiac gate													a + b*log(x)
Patient number	1,1	1,3	1,4	1,5	6,1	6,3	6,4	6,5	8,1	8,3	8,4	8,5		a	b	RMSE
1	11.2423	10.6984	10.5559	10.4454	10.3552	10.2127	9.8112	9.6688	9.6688	9.5583	9.5263	9.4159		11.1932	-0.473934	0.195456
3	10.8438	10.2996	10.1572	10.0466	9.9563	9.8138	9.4122	9.2697	9.2697	9.1592	9.1272	9.0167		10.7517	-0.45554	0.226148
4	8.5336	8.2293	8.1496	8.0878	8.0373	7.9576	7.733	7.6533	7.6533	7.5915	7.5736	7.5118		8.47614	-0.252157	0.137976
5	9.0573	7.928	7.6323	7.403	7.2155	6.9198	6.0863	5.7905	5.7905	5.5612	5.4948	5.2655		8.87148	-0.947627	0.44973
6	12.2439	11.3718	11.1435	10.9664	10.8216	10.5933	9.9496	9.7213	9.7213	9.5442	9.4929	9.3158		12.1016	-0.732265	0.350478
8	11.8752	10.899	10.6434	10.4451	10.2831	10.0275	9.3069	9.0513	9.0513	8.853	8.7957	8.5974		11.7508	-0.834843	0.349407
9	9.2135	8.4695	8.2746	8.1235	8	7.8052	7.2559	7.0611	7.0611	6.91	6.8663	6.7151		9.10605	-0.63086	0.288534
10	11.6709	10.6624	10.3983	10.1935	10.0261	9.762	9.0176	8.7535	8.7535	8.5487	8.4894	8.2846		11.5324	-0.858141	0.412694
11	9.998	9.2644	9.0723	8.9233	8.8015	8.6094	8.0679	7.8757	7.8757	7.7267	7.6836	7.5346		9.87406	-0.614226	0.301382
12	10.6893	9.0881	8.6688	8.3435	8.0778	7.6585	6.4766	6.0573	6.0573	5.732	5.6379	5.3127		10.4725	-1.36381	0.580088
